# Supplementary material for: The Pathological Links between Adiposity and the Carpal Tunnel Syndrome
Source: Curr Issues Mol Biol. 2022 Jun 8;44(6):2646–63. doi: 10.3390/cimb44060181 (PMC9221759; doi:10.3390/cimb44060181)
Supplement: Supplementary file 1 [file cimb-44-00181-s001.zip]

Archive with 1 entries (1 files):
- cimb-1737529-supplementary.pdf
